# Supplementary material for: Development of Certified Reference Materials for the Determination of Apparent Amylose Content in Rice
Source: Molecules. 2022 Jul 21;27(14):4647. doi: 10.3390/molecules27144647 (PMC9322866; doi:10.3390/molecules27144647)
Supplement: Supplementary file 1 [file molecules-27-04647-s001.zip]

Archive with 1 entries (1 files):
- molecules-1808897-supplementary.pdf
